# Supplementary material for: Harmonizing variant classification for return of results in the All of Us Research Program
Source: Hum Mutat. 2021 Dec 28;43(8):1114–21. doi: 10.1002/humu.24317 (PMC9206690; doi:10.1002/humu.24317)
Supplement: Supplementary file 1 — Supporting information. [file HUMU-43-1114-s002.xlsx]

## Sheet: Supplemental Table 1
Supp. Table S1: List of 102 variants with reportable classification differences and outcomes of resolution process
ClinVar Variation ID	Gene	HGVS Expression	Initial Conflict Type	Resolved Classification
67204	KCNH2	NM_000238.3:c.1474C>T (p.His492Tyr)	LB to LP	LP
67215	KCNH2	NM_000238.3:c.157G>C (p.Gly53Arg)	LB to LP	LP
53092	KCNQ1	NM_000218.2:c.728G>A (p.Arg243His)	LB to LP	Not Reportable (different disease)
163548	GLA	NM_000169.2:c.196G>C (p.Glu66Gln)	LB to LP	VUS
252305	LDLR	NM_000527.4:c.2389+4dup	LB to LP	VUS
127786	PMS2	NM_000535.6:c.2523G>A (p.Trp841Ter)	LB to LP	VUS
52975	KCNQ1	NM_000218.2:c.1291dup (p.Val431GlyfsTer32)	LB to P	LP
52713	BRCA2	NM_000059.3:c.8956dup (p.Ile2986AsnfsTer32)	LB to P	P
822	APC	NM_000038.6:c.3920T>A (p.Ile1307Lys)	Risk to LP	Not Reportable (risk)
264311	ACTA2	NM_001613.3:c.593G>A (p.Arg198His)	VUS to LP	LP
187538	BRCA2	NM_000059.3:c.68-2A>G	VUS to LP	LP
53084	KCNQ1	NM_000218.2:c.683+5G>A	VUS to LP	LP
161276	LDLR	NM_000527.4:c.1238C>T (p.Thr413Met)	VUS to LP	LP
200920	LDLR	NM_000527.4:c.718G>A (p.Glu240Lys)	VUS to LP	LP
251752	LDLR	NM_000527.4:c.1247G>A (p.Arg416Gln)	VUS to LP	LP
251079	LDLR	NM_000527.4:c.223T>A (p.Cys75Ser)	VUS to LP	LP
251600	LDLR	NM_000527.4:c.1019G>A (p.Cys340Tyr)	VUS to LP	LP
225182	LDLR	NM_000527.4:c.1252G>A (p.Glu418Lys)	VUS to LP	LP
627979	LDLR	NM_000527.4:c.973T>C (p.Cys325Arg)	VUS to LP	LP
629952	LDLR	NM_000527.4:c.244_246del (p.Cys82del)	VUS to LP	LP
183085	LDLR	NM_000527.4:c.352G>T (p.Asp118Tyr)	VUS to LP	LP
251335	LDLR	NM_000527.4:c.631C>T (p.His211Tyr)	VUS to LP	LP
224616	LDLR	NM_000527.4:c.1691A>G (p.Asn564Ser)	VUS to LP	LP
183105	LDLR	NM_000527.4:c.1003G>A (p.Gly335Ser)	VUS to LP	LP
90012	MLH1	NM_000249.3:c.2048T>C (p.Phe683Ser)	VUS to LP	LP
90086	MLH1	NM_000249.3:c.218T>C (p.Leu73Pro)	VUS to LP	LP
89757	MLH1	NM_000249.3:c.1517T>C (p.Val506Ala)	VUS to LP	LP
231091	MSH2	NM_000251.2:c.-82G>C	VUS to LP	LP
90790	MSH2	NM_000251.2:c.1807G>A (p.Asp603Asn)	VUS to LP	LP
89267	MSH6	NM_000179.2:c.2314C>T (p.Arg772Trp)	VUS to LP	LP
164070	MYBPC3	NM_000256.3:c.2573G>A (p.Ser858Asn)	VUS to LP	LP
177847	MYH7	NM_000257.3:c.2602G>C (p.Ala868Pro)	VUS to LP	LP
177788	MYH7	NM_000257.3:c.4145G>A (p.Arg1382Gln)	VUS to LP	LP
43004	MYH7	NM_000257.3:c.4259G>A (p.Arg1420Gln)	VUS to LP	LP
14063	MYL3	NM_000258.2:c.427G>A (p.Glu143Lys)	VUS to LP	LP
91343	PMS2	NM_000535.6:c.2444C>T (p.Ser815Leu)	VUS to LP	LP
91361	PMS2	NM_000535.6:c.614A>C (p.Gln205Pro)	VUS to LP	LP
177630	TNNI3	NM_000363.4:c.497C>T (p.Ser166Phe)	VUS to LP	LP
245851	TP53	NM_000546.5:c.523C>T (p.Arg175Cys)	VUS to LP	LP
480760	TP53	NM_000546.5:c.434T>A (p.Leu145Gln)	VUS to LP	LP
43029	MYH7	NM_000257.3:c.4588C>T (p.Arg1530Ter)	VUS to LP	Not Reportable (different disease)
31768	MYL2	NM_000432.3:c.403-1G>C	VUS to LP	Not Reportable (different disease)
12989	RYR1	NM_000540.2:c.7268T>A (p.Met2423Lys)	VUS to LP	Not Reportable (different disease)
133075	RYR1	NM_000540.2:c.14524G>A (p.Val4842Met)	VUS to LP	Not Reportable (different disease)
42098	RYR1	NM_000540.2:c.10204T>G (p.Cys3402Gly)	VUS to LP	Not Reportable (different disease)
491309	BRCA2	NM_000059.3:c.6842-2A>G	VUS to LP	VUS
199778	DSC2	NM_004949.4:c.2125+1del	VUS to LP	VUS
46199	DSC2	NM_004949.4:c.846C>G (p.Tyr282Ter)	VUS to LP	VUS
280230	DSG2	NM_001943.4:c.495dup (p.Gly166TrpfsTer4)	VUS to LP	VUS
16814	DSG2	NM_001943.4:c.2434G>T (p.Gly812Cys)	VUS to LP	VUS
53101	KCNQ1	NM_000218.2:c.776G>A (p.Arg259His)	VUS to LP	VUS
226376	LDLR	NM_000527.4:c.1860G>T (p.Trp620Cys)	VUS to LP	VUS
251949	LDLR	NM_000527.4:c.1640T>C (p.Leu547Pro)	VUS to LP	VUS
920704	LDLR	NM_000527.4:c.1575T>G (p.Asp525Glu)	VUS to LP	VUS
183089	LDLR	NM_000527.4:c.542C>G (p.Pro181Arg)	VUS to LP	VUS
89653	MLH1	NM_000249.3:c.1153C>T (p.Arg385Cys)	VUS to LP	VUS
90512	MSH2	NM_000251.2:c.1045C>G (p.Pro349Ala)	VUS to LP	VUS
216350	MSH2	NM_000251.2:c.2197G>A (p.Ala733Thr)	VUS to LP	VUS
428364	MSH6	NM_000179.2:c.3640G>A (p.Glu1214Lys)	VUS to LP	VUS
41766	MUTYH	NM_001128425.1:c.934-2A>G	VUS to LP	VUS
164102	MYBPC3	NM_000256.3:c.1672G>A (p.Ala558Thr)	VUS to LP	VUS
177901	MYBPC3	NM_000256.3:c.2170C>T (p.Arg724Trp)	VUS to LP	VUS
161313	MYBPC3	NM_000256.3:c.223G>A (p.Asp75Asn)	VUS to LP	VUS
161309	MYBPC3	NM_000256.3:c.2269G>A (p.Val757Met)	VUS to LP	VUS
162500	MYBPC3	NM_000256.3:c.852-1G>T	VUS to LP	VUS
177816	MYBPC3	NM_000256.3:c.239delinsGAGG (p.Ala80delinsGlyGly)	VUS to LP	VUS
42682	MYBPC3	NM_000256.3:c.3065G>C (p.Arg1022Pro)	VUS to LP	VUS
164090	MYBPC3	NM_000256.3:c.2003G>A (p.Arg668His)	VUS to LP	VUS
177949	MYBPC3	NM_000256.3:c.2671C>T (p.Arg891Trp)	VUS to LP	VUS
177851	MYH7	NM_000257.3:c.3152C>T (p.Ala1051Val)	VUS to LP	VUS
42987	MYH7	NM_000257.3:c.4004C>T (p.Ser1335Leu)	VUS to LP	VUS
177839	MYH7	NM_000257.3:c.4030C>T (p.Arg1344Trp)	VUS to LP	VUS
164268	MYH7	NM_000257.3:c.5507C>T (p.Ser1836Leu)	VUS to LP	VUS
177931	MYL3	NM_000258.2:c.187C>T (p.Arg63Cys)	VUS to LP	VUS
201129	PCSK9	NM_174936.3:c.1486C>T (p.Arg496Trp)	VUS to LP	VUS
798197	PCSK9	NM_174936.3:c.1300C>T (p.Arg434Trp)	VUS to LP	VUS
633346	PCSK9	NM_174936.3:c.643C>T (p.Arg215Cys)	VUS to LP	VUS
419977	PKP2	NM_004572.3:c.1440_1444del (p.Asn480LysfsTer20)	VUS to LP	VUS
178879	PKP2	NM_001005242.2:c.2352C>T (p.Gly784=)	VUS to LP	VUS
177820	PRKAG2	NM_016203.4:c.1508A>G (p.Gln503Arg)	VUS to LP	VUS
468688	PTEN	NM_000314.6:c.466G>A (p.Gly156Arg)	VUS to LP	VUS
517200	SCN5A	NM_000335.4:c.393-1C>T	VUS to LP	VUS
12513	TGFBR2	NM_001024847.2:c.170-2A>G	VUS to LP	VUS
132943	TNNT2	NM_001276345.1:c.460C>T (p.Arg154Trp)	VUS to LP	VUS
237956	TP53	NM_000546.5:c.845G>A (p.Arg282Gln)	VUS to LP	VUS
230764	TP53	NM_000546.5:c.541C>A (p.Arg181Ser)	VUS to LP	VUS
31780	MYL3	NM_000258.2:c.170C>G (p.Ala57Gly)	VUS to LP/P	VUS
41761	MUTYH	NM_001128425.1:c.733C>T (p.Arg245Cys)	VUS to LP/P	P
89994	MLH1	NM_000249.3:c.1A>G (p.Met1?)	VUS to P	LP
90362	MLH1	NM_000249.3:c.790+3A>T	VUS to P	LP
91246	MSH2	NM_000251.2:c.929T>G (p.Leu310Arg)	VUS to P	LP
89423	MSH6	NM_000179.2:c.3601C>G (p.Leu1201Val)	VUS to P	LP
89449	MSH6	NM_000179.2:c.3724C>A (p.Arg1242Ser)	VUS to P	LP
177674	MYH7	NM_000257.3:c.619A>C (p.Lys207Gln)	VUS to P	LP
14486	LMNA	NM_170707.3:c.1445G>A (p.Arg482Gln)	VUS to P	Not Reportable (different disease)
14499	LMNA	NM_170707.3:c.1580G>A (p.Arg527His)	VUS to P	Not Reportable (different disease)
199884	DSP	NM_004415.3:c.4198C>T (p.Arg1400Ter)	VUS to P	P
200678	KCNH2	NM_000238.3:c.2785dup (p.Glu929GlyfsTer11)	VUS to P	P
127608	MLH1	NM_000249.3:c.1136A>T (p.Tyr379Phe)	VUS to P	VUS
90950	MSH2	NM_000251.2:c.2292G>C (p.Trp764Cys)	VUS to P	VUS
91045	MSH2	NM_000251.2:c.2785C>T (p.Arg929Ter)	VUS to P	VUS
517283	MYBPC3	NM_000256.3:c.926+1G>A	VUS to P	VUS
