# Supplementary material for: Harmonizing variant classification for return of results in the All of Us Research Program
Source: Hum Mutat. 2021 Dec 28;43(8):1114–21. doi: 10.1002/humu.24317 (PMC9206690; doi:10.1002/humu.24317)
Supplement: Supplementary file 2 — Supporting information. [file HUMU-43-1114-s003.xlsx]

## Sheet: Supplemental Table 2
Supp Table S2: Breakdown of not reportable concordance, reportable concordance, and reportability discordance by variant type.
Variant Type	Total (%) n=11,849	Concordance - Not Reportable (VUS/LB/B) n=11217			Concordance - Reportable (P, LP, or P vs LP) n=530			Reportability Discordance (P/LP vs VUS/LB/B) n=102
		n	% of total variant type	% of total classification group	n	% of total variant type	% of total classification group	n	% of total variant type	% of total classification group
Missense	5821 (49.1%)	5597	96.2% (5597/5821)	49.9% (5597/11217)	149	2.6% (149/5821)	28.1% (149/530)	75	1.3% (75/5821)	73.5% (75/102)
pLoF	466 (3.9%)	89	19.1% (89/466)	0.8% (89/11217)	359	77.0% (359/466)	67.7% (359/530)	18	3.9% (18/466)	17.6% (18/102)
Intronic*	2013 (17.0%)	1988	98.8% (1988/2013)	17.7% (1988/11217)	20	1.0% (20/2013)	3.8% (20/530)	5	0.2% (5/2013)	4.9% (5/102)
Synonymous	3009 (25.4%)	3008	99.9% (3008/3009)	26.8% (3008/11217)	0	0% (0/3009)	0% (0/530)	1	<0.1% (1/3009)	1.0% (1/102)
Other	540 (4.6%)	535	99.1% (535/540)	4.8% (535/11217)	2	0.4% (2/540)	0.4% (2/530)	3	0.6% (3/540)	2.9% (3/102)
*Canonical intronic splice site included under pLoF
