# Supplementary material for: Harmonizing variant classification for return of results in the All of Us Research Program
Source: Hum Mutat. 2021 Dec 28;43(8):1114–21. doi: 10.1002/humu.24317 (PMC9206690; doi:10.1002/humu.24317)
Supplement: Supplementary file 3 — Supporting information. [file HUMU-43-1114-s004.xlsx]

## Sheet: Supplemental Table 3
Supp Table S3: Breakdown of not reportable concordance, reportable concordance, and reportability discordance by disease area.
Disease Area	Total	Concordance - Not Reportable (VUS/LB/B) n=11217			Concordance - Reportable (P, LP, or P vs LP) n=530			Reportability Discordance (P/LP vs VUS/LB/B) n=102
		n	% of total disease area	% of total classification group	n	% of total disease area	% of total classification group	n	% of total disease area	% of total classification group
Cancer	7954	7548	94.9% (7548/7954)	67.3% (7548/11217)	374	4.7% (374/7954)	70.6% (374/530)	32	0.4% (32/7954)	31.4% (32/102)
Cardiovascular	3848	3630	94.3% (3630/3848)	32.4% (3630/11217)	151	3.9% (151/3848)	28.5% (151/530)	67	1.7% (67/3848)	65.7% (67/102)
Other	47	39	83.0% (39/47)	0.3% (39/11217)	5	10.6% (5/47)	0.9% (5/530)	3	6.4% (3/47)	2.9% (3/102)
