# Supplementary material for: Harmonizing variant classification for return of results in the All of Us Research Program
Source: Hum Mutat. 2021 Dec 28;43(8):1114–21. doi: 10.1002/humu.24317 (PMC9206690; doi:10.1002/humu.24317)
Supplement: Supplementary file 4 — Supporting information. [file HUMU-43-1114-s001.xlsx]

## Sheet: Supplemental Table 4
Supp Table S4: Breakdown of not reportable concordance, reportable concordance, and reportability discordance by gene.
Gene	Disease Area	Total	Concordance - Not Reportable (VUS/LB/B)	Concordance - Reportable (P, LP, or P vs LP)	Reportability Discordance (P/LP vs VUS/LB/B)
APC	Cancer	167	155	11	1
BMPR1A	Cancer	26	26	0	0
BRCA1	Cancer	229	161	68	0
BRCA2	Cancer	2522	2382	137	3
MEN1	Cancer	7	7	0	0
MLH1	Cancer	615	582	26	7
MSH2	Cancer	859	836	16	7
MSH6	Cancer	1256	1218	34	4
MUTYH	Cancer	408	385	21	2
NF2	Cancer	6	6	0	0
PMS2	Cancer	609	578	28	3
PTEN	Cancer	286	281	4	1
RB1	Cancer	43	42	1	0
RET	Cancer	104	100	4	0
SDHAF2	Cancer	3	3	0	0
SDHB	Cancer	19	18	1	0
SDHC	Cancer	42	40	2	0
SDHD	Cancer	23	22	1	0
SMAD4	Cancer	257	256	1	0
STK11	Cancer	47	47	0	0
TP53	Cancer	345	324	17	4
TSC1	Cancer	0	0	0	0
TSC2	Cancer	1	1	0	0
VHL	Cancer	76	74	2	0
WT1	Cancer	4	4	0	0
ACTA2	Cardio	14	13	0	1
ACTC1	Cardio	21	21	0	0
APOB	Cardio	296	293	3	0
COL3A1	Cardio	109	108	1	0
DSC2	Cardio	107	105	0	2
DSG2	Cardio	151	146	3	2
DSP	Cardio	319	316	2	1
FBN1	Cardio	259	258	1	0
GLA	Cardio	34	31	2	1
KCNH2	Cardio	173	169	1	3
KCNQ1	Cardio	158	143	11	4
LDLR	Cardio	270	179	74	17
LMNA	Cardio	64	61	1	2
MYBPC3	Cardio	341	311	19	11
MYH11	Cardio	135	135	0	0
MYH7	Cardio	212	197	6	9
MYL2	Cardio	35	33	1	1
MYL3	Cardio	36	33	0	3
PCSK9	Cardio	120	115	2	3
PKP2	Cardio	178	162	14	2
PRKAG2	Cardio	51	50	0	1
RYR2	Cardio	238	238	0	0
SCN5A	Cardio	233	229	3	1
SMAD3	Cardio	46	46	0	0
TGFBR1	Cardio	15	15	0	0
TGFBR2	Cardio	30	29	0	1
TMEM43	Cardio	79	79	0	0
TNNI3	Cardio	50	43	6	1
TNNT2	Cardio	48	46	1	1
TPM1	Cardio	26	26	0	0
ATP7B	Other	0	0	0	0
CACNA1S	Other	8	8	0	0
OTC	Other	1	1	0	0
RYR1	Other	38	30	5	3
